# Supplementary material for: Social Hierarchy Dictates Intestinal Radiation Injury in a Gut Microbiota-Dependent Manner
Source: Int J Mol Sci. 2022 Oct 29;23(21):13189. doi: 10.3390/ijms232113189 (PMC9659279; doi:10.3390/ijms232113189)
Supplement: Supplementary file 1 [file ijms-23-13189-s001.zip]

Archive with 1 entries (1 files):
- ijms-1827915-supplementary.pdf
